# Supplementary material for: “Maybe it’s Not Just the Food?” A Food and Mood Focus Group Study
Source: Int J Environ Res Public Health. 2023 Jan 21;20(3):2011. doi: 10.3390/ijerph20032011 (PMC9915006; doi:10.3390/ijerph20032011)
Supplement: Supplementary file 1 [file ijerph-20-02011-s001.zip]

Archive with 1 entries (1 files):
- ijerph-2170832-supplementary.pdf
